# Supplementary material for: Magnetic Nanoemulsions for the Intra-Articular Delivery of Ascorbic Acid and Dexamethasone
Source: Int J Mol Sci. 2023 Jul 25;24(15):11916. doi: 10.3390/ijms241511916 (PMC10419142; doi:10.3390/ijms241511916)
Supplement: Supplementary file 1 [file ijms-24-11916-s001.zip]

Archive with 1 entries (1 files):
- ijms-2521203-supplementary.pdf
